# Supplementary material for: Integrating network pharmacology, molecular docking and experimental verification to reveal the mechanism of artesunate in inhibiting choroidal melanoma
Source: Front Pharmacol. 2024 Aug 9;15:1448381. doi: 10.3389/fphar.2024.1448381 (PMC11341487; doi:10.3389/fphar.2024.1448381)
Supplement: Supplementary file 1 [file Table2.XLSX]

## Sheet: Sheet1
Table 1 Enrichment analysis of KEGG pathways identified significant enrichment in 111 pathways (p < 0.05).
KEGG_PATHWAY	Count	PValue	Genes
hsa05200:Pathways in cancer	24	3.22934e-16	PTGER4, PDGFRB, GSK3B, PTGER1, MMP1, MMP2, LPAR3, MMP9, ESR2, MAPK10, CASP9, CASP7, EDNRA, CASP8, EDNRB, PIK3CA, CASP3, MDM2, AGTR1, EP300, MAPK1, PPARG, MET, FGFR1
hsa05417:Lipid and atherosclerosis	16	1.97086e-13	GSK3B, MMP1, SRC, MMP3, MAPK14, MMP9, MAPK10, CASP9, CASP7, CASP8, PIK3CA, CASP6, CASP3, CASP1, MAPK1, PPARG
hsa05205:Proteoglycans in cancer	13	5.78757e-10	SRC, MMP2, PTPN11, MAPK14, MMP9, PIK3CA, CTSL, CASP3, MDM2, KDR, MAPK1, MET, FGFR1
hsa05215:Prostate cancer	10	1.8557e-09	PDGFRB, CASP9, GSK3B, PIK3CA, MMP3, MDM2, EP300, MAPK1, MMP9, FGFR1
hsa04210:Apoptosis	11	2.10343e-09	MAPK10, CASP9, CASP7, CASP8, PIK3CA, PARP1, CASP6, CTSL, CASP3, GZMB, MAPK1
hsa04657:IL-17 signaling pathway	9	3.21188e-08	MAPK10, GSK3B, CASP8, MMP1, CASP3, MMP3, MAPK1, MAPK14, MMP9
hsa01522:Endocrine resistance	9	4.46784e-08	MAPK10, PIK3CA, SRC, MMP2, MDM2, MAPK1, MAPK14, MMP9, ESR2
hsa04625:C-type lectin receptor signaling pathway	9	7.13771e-08	MAPK10, CASP8, PIK3CA, SRC, MDM2, CASP1, MAPK1, PTPN11, MAPK14
hsa05415:Diabetic cardiomyopathy	11	9.93047e-08	MAPK10, GSK3B, ACE, PIK3CA, PARP1, CMA1, MMP2, AGTR1, MAPK14, PPARA, MMP9
hsa04932:Non-alcoholic fatty liver disease	10	1.1566e-07	MAPK10, GSK3B, CASP7, PRKAA1, CASP8, PIK3CA, CASP3, PPARG, MAPK14, PPARA
hsa04668:TNF signaling pathway	9	1.46462e-07	MAPK10, CASP7, CASP8, PIK3CA, CASP3, MMP3, MAPK1, MAPK14, MMP9
hsa05161:Hepatitis B	10	1.69113e-07	MAPK10, CASP9, CASP8, PIK3CA, SRC, CASP3, EP300, MAPK1, MAPK14, MMP9
hsa05163:Human cytomegalovirus infection	11	2.60433e-07	PTGER4, CASP9, GSK3B, CASP8, PIK3CA, PTGER1, SRC, CASP3, MDM2, MAPK1, MAPK14
hsa04926:Relaxin signaling pathway	9	3.81759e-07	MAPK10, EDNRB, PIK3CA, MMP1, SRC, MMP2, MAPK1, MAPK14, MMP9
hsa05418:Fluid shear stress and atherosclerosis	9	6.77104e-07	MAPK10, PRKAA1, PIK3CA, SRC, CTSL, MMP2, KDR, MAPK14, MMP9
hsa05167:Kaposi sarcoma-associated herpesvirus infection	10	7.82476e-07	MAPK10, CASP9, GSK3B, CASP8, PIK3CA, SRC, CASP3, EP300, MAPK1, MAPK14
hsa05130:Pathogenic Escherichia coli infection	10	9.28848e-07	MAPK10, CASP9, CASP7, CASP8, SRC, CASP3, CASP1, MAPK1, PTPN11, MAPK14
hsa04015:Rap1 signaling pathway	10	1.51929e-06	PDGFRB, FLT1, PIK3CA, SRC, KDR, MAPK1, LPAR3, MAPK14, MET, FGFR1
hsa04917:Prolactin signaling pathway	7	1.87498e-06	MAPK10, GSK3B, PIK3CA, SRC, MAPK1, MAPK14, ESR2
hsa04151:PI3K-Akt signaling pathway	12	2.46573e-06	PDGFRB, CASP9, GSK3B, PRKAA1, FLT1, PIK3CA, MDM2, KDR, MAPK1, LPAR3, MET, FGFR1
hsa05219:Bladder cancer	6	2.47275e-06	MMP1, SRC, MMP2, MDM2, MAPK1, MMP9
hsa01521:EGFR tyrosine kinase inhibitor resistance	7	3.8316e-06	PDGFRB, GSK3B, PIK3CA, SRC, KDR, MAPK1, MET
hsa04510:Focal adhesion	9	1.15408e-05	MAPK10, PDGFRB, GSK3B, FLT1, PIK3CA, SRC, KDR, MAPK1, MET
hsa04933:AGE-RAGE signaling pathway in diabetic complications	7	1.50824e-05	MAPK10, PIK3CA, CASP3, MMP2, AGTR1, MAPK1, MAPK14
hsa04370:VEGF signaling pathway	6	1.53563e-05	CASP9, PIK3CA, SRC, KDR, MAPK1, MAPK14
hsa04148:Efferocytosis	8	1.86973e-05	PTGER4, CASP7, CASP3, CASP1, MAPK1, PTPN11, PPARG, MAPK14
hsa04215:Apoptosis - multiple species	5	2.46784e-05	MAPK10, CASP9, CASP7, CASP8, CASP3
hsa05171:Coronavirus disease - COVID-19	9	3.03849e-05	MAPK10, ACE, PIK3CA, MMP1, MMP3, CASP1, AGTR1, MAPK1, MAPK14
hsa04014:Ras signaling pathway	9	3.43473e-05	MAPK10, PDGFRB, FLT1, PIK3CA, KDR, MAPK1, PTPN11, MET, FGFR1
hsa05120:Epithelial cell signaling in Helicobacter pylori infection	6	3.55047e-05	MAPK10, SRC, CASP3, PTPN11, MAPK14, MET
hsa05218:Melanoma	6	4.07133e-05	PDGFRB, PIK3CA, MDM2, MAPK1, MET, FGFR1
hsa01524:Platinum drug resistance	6	4.35301e-05	CASP9, CASP8, PIK3CA, CASP3, MDM2, MAPK1
hsa04919:Thyroid hormone signaling pathway	7	4.46332e-05	CASP9, GSK3B, PIK3CA, SRC, MDM2, EP300, MAPK1
hsa05152:Tuberculosis	8	4.70186e-05	MAPK10, CASP9, CASP8, SRC, CASP3, EP300, MAPK1, MAPK14
hsa05133:Pertussis	6	5.28944e-05	MAPK10, CASP7, CASP3, CASP1, MAPK1, MAPK14
hsa04020:Calcium signaling pathway	9	5.63714e-05	PDGFRB, EDNRA, FLT1, EDNRB, PTGER1, AGTR1, KDR, MET, FGFR1
hsa04068:FoxO signaling pathway	7	6.96755e-05	MAPK10, PRKAA1, PIK3CA, MDM2, EP300, MAPK1, MAPK14
hsa05202:Transcriptional misregulation in cancer	8	7.32316e-05	FLT1, MMP3, MDM2, GZMB, PPARG, MET, MMP9, ELANE
hsa05135:Yersinia infection	7	8.94084e-05	MAPK10, GSK3B, PIK3CA, SRC, CASP1, MAPK1, MAPK14
hsa05210:Colorectal cancer	6	9.57492e-05	MAPK10, CASP9, GSK3B, PIK3CA, CASP3, MAPK1
hsa04936:Alcoholic liver disease	7	0.000109054	MAPK10, GSK3B, PRKAA1, CASP8, CASP3, MAPK14, PPARA
hsa04010:MAPK signaling pathway	9	0.000189456	MAPK10, PDGFRB, FLT1, CASP3, KDR, MAPK1, MAPK14, MET, FGFR1
hsa05160:Hepatitis C	7	0.000195997	CASP9, GSK3B, CASP8, PIK3CA, CASP3, MAPK1, PPARA
hsa05142:Chagas disease	6	0.000214624	MAPK10, ACE, CASP8, PIK3CA, MAPK1, MAPK14
hsa05134:Legionellosis	5	0.000229112	CASP9, CASP7, CASP8, CASP3, CASP1
hsa04614:Renin-angiotensin system	4	0.000247235	CTSA, ACE, CMA1, AGTR1
hsa04931:Insulin resistance	6	0.000280336	MAPK10, GSK3B, PRKAA1, PIK3CA, PTPN11, PPARA
hsa05164:Influenza A	7	0.000300914	CASP9, CASP8, PIK3CA, CASP3, CASP1, EP300, MAPK1
hsa05145:Toxoplasmosis	6	0.000318432	MAPK10, CASP9, CASP8, CASP3, MAPK1, MAPK14
hsa05131:Shigellosis	8	0.000338343	MAPK10, GSK3B, PIK3CA, SRC, MDM2, CASP1, MAPK1, MAPK14
hsa05132:Salmonella infection	8	0.000355323	MAPK10, CASP7, CASP8, PIK3CA, CASP3, CASP1, MAPK1, MAPK14
hsa05165:Human papillomavirus infection	9	0.000361545	PTGER4, PDGFRB, GSK3B, CASP8, PIK3CA, CASP3, MDM2, EP300, MAPK1
hsa04722:Neurotrophin signaling pathway	6	0.00043931	MAPK10, GSK3B, PIK3CA, MAPK1, PTPN11, MAPK14
hsa04935:Growth hormone synthesis, secretion and action	6	0.000456558	MAPK10, GSK3B, PIK3CA, EP300, MAPK1, MAPK14
hsa04660:T cell receptor signaling pathway	6	0.000474314	MAPK10, GSK3B, PIK3CA, MAPK1, PTPN11, MAPK14
hsa05211:Renal cell carcinoma	5	0.00051213	PIK3CA, EP300, MAPK1, PTPN11, MET
hsa05230:Central carbon metabolism in cancer	5	0.000541016	PDGFRB, PIK3CA, MAPK1, MET, FGFR1
hsa05169:Epstein-Barr virus infection	7	0.000730434	MAPK10, CASP9, CASP8, PIK3CA, CASP3, MDM2, MAPK14
hsa05203:Viral carcinogenesis	7	0.000769184	CASP8, PIK3CA, SRC, CASP3, MDM2, EP300, MAPK1
hsa04915:Estrogen signaling pathway	6	0.00083544	PIK3CA, SRC, MMP2, MAPK1, MMP9, ESR2
hsa05162:Measles	6	0.000863347	MAPK10, CASP9, GSK3B, CASP8, PIK3CA, CASP3
hsa05170:Human immunodeficiency virus 1 infection	7	0.000940393	MAPK10, CASP9, CASP8, PIK3CA, CASP3, MAPK1, MAPK14
hsa04012:ErbB signaling pathway	5	0.00112572	MAPK10, GSK3B, PIK3CA, SRC, MAPK1
hsa04072:Phospholipase D signaling pathway	6	0.00118224	PDGFRB, PIK3CA, AGTR1, MAPK1, PTPN11, LPAR3
hsa05208:Chemical carcinogenesis - reactive oxygen species	7	0.00122227	MAPK10, PIK3CA, SRC, MAPK1, PTPN11, MAPK14, MET
hsa05206:MicroRNAs in cancer	8	0.00130515	PDGFRB, PIK3CA, CASP3, MDM2, EP300, MAPK1, MET, MMP9
hsa04912:GnRH signaling pathway	5	0.00157263	MAPK10, SRC, MMP2, MAPK1, MAPK14
hsa04520:Adherens junction	5	0.00157263	SRC, EP300, MAPK1, MET, FGFR1
hsa04750:Inflammatory mediator regulation of TRP channels	5	0.0019075	MAPK10, PTGER4, PIK3CA, SRC, MAPK14
hsa04620:Toll-like receptor signaling pathway	5	0.0027201	MAPK10, CASP8, PIK3CA, MAPK1, MAPK14
hsa04360:Axon guidance	6	0.0029354	GSK3B, PIK3CA, SRC, MAPK1, PTPN11, MET
hsa05020:Prion disease	7	0.00333622	MAPK10, CASP9, GSK3B, PIK3CA, CASP3, MAPK1, MAPK14
hsa04670:Leukocyte transendothelial migration	5	0.00341319	PIK3CA, MMP2, PTPN11, MAPK14, MMP9
hsa04613:Neutrophil extracellular trap formation	6	0.00361277	PIK3CA, SRC, CASP1, MAPK1, MAPK14, ELANE
hsa05213:Endometrial cancer	4	0.00377082	CASP9, GSK3B, PIK3CA, MAPK1
hsa05010:Alzheimer disease	8	0.00437048	MAPK10, CASP9, GSK3B, CASP7, CASP8, PIK3CA, CASP3, MAPK1
hsa04650:Natural killer cell mediated cytotoxicity	5	0.00486604	PIK3CA, CASP3, GZMB, MAPK1, PTPN11
hsa04664:Fc epsilon RI signaling pathway	4	0.00589693	MAPK10, PIK3CA, MAPK1, MAPK14
hsa04380:Osteoclast differentiation	5	0.00603699	MAPK10, PIK3CA, MAPK1, PPARG, MAPK14
hsa04924:Renin secretion	4	0.00614169	PTGER4, EDNRA, ACE, AGTR1
hsa04920:Adipocytokine signaling pathway	4	0.00614169	MAPK10, PRKAA1, PTPN11, PPARA
hsa04910:Insulin signaling pathway	5	0.00635664	MAPK10, GSK3B, PRKAA1, PIK3CA, MAPK1
hsa05223:Non-small cell lung cancer	4	0.00691221	CASP9, PIK3CA, MAPK1, MET
hsa04024:cAMP signaling pathway	6	0.00720305	MAPK10, EDNRA, PIK3CA, EP300, MAPK1, PPARA
hsa04550:Signaling pathways regulating pluripotency of stem cells	5	0.00738287	GSK3B, PIK3CA, MAPK1, MAPK14, FGFR1
hsa04115:p53 signaling pathway	4	0.00745645	CASP9, CASP8, CASP3, MDM2
hsa04623:Cytosolic DNA-sensing pathway	4	0.00773784	CASP7, CASP8, CASP3, CASP1
hsa05214:Glioma	4	0.00773784	PDGFRB, PIK3CA, MDM2, MAPK1
hsa05212:Pancreatic cancer	4	0.00802545	MAPK10, CASP9, PIK3CA, MAPK1
hsa05220:Chronic myeloid leukemia	4	0.00802545	PIK3CA, MDM2, MAPK1, PTPN11
hsa05224:Breast cancer	5	0.0081247	GSK3B, PIK3CA, MAPK1, ESR2, FGFR1
hsa04140:Autophagy - animal	5	0.0120687	MAPK10, PRKAA1, PIK3CA, CTSL, MAPK1
hsa05235:PD-L1 expression and PD-1 checkpoint pathway in cancer	4	0.0123439	PIK3CA, MAPK1, PTPN11, MAPK14
hsa04022:cGMP-PKG signaling pathway	5	0.0125709	EDNRA, EDNRB, AGTR1, MAPK1, PDE5A
hsa05022:Pathways of neurodegeneration - multiple diseases	8	0.0136241	MAPK10, CASP9, GSK3B, CASP7, CASP8, CASP3, MAPK1, MAPK14
hsa04080:Neuroactive ligand-receptor interaction	7	0.0138652	PTGER4, EDNRA, EDNRB, PTGER1, AGTR1, LPAR3, NR3C1
hsa05323:Rheumatoid arthritis	4	0.0138941	FLT1, MMP1, CTSL, MMP3
hsa05231:Choline metabolism in cancer	4	0.0159813	MAPK10, PDGFRB, PIK3CA, MAPK1
hsa04916:Melanogenesis	4	0.0173142	GSK3B, EDNRB, EP300, MAPK1
hsa04914:Progesterone-mediated oocyte maturation	4	0.0177719	MAPK10, PIK3CA, MAPK1, MAPK14
hsa04621:NOD-like receptor signaling pathway	5	0.0180199	MAPK10, CASP8, CASP1, MAPK1, MAPK14
hsa04066:HIF-1 signaling pathway	4	0.0211654	FLT1, PIK3CA, EP300, MAPK1
hsa05016:Huntington disease	6	0.0244873	MAPK10, CASP9, CASP8, CASP3, EP300, PPARG
hsa04930:Type II diabetes mellitus	3	0.0257321	MAPK10, PIK3CA, MAPK1
hsa05207:Chemical carcinogenesis - receptor activation	5	0.0275766	PIK3CA, SRC, MAPK1, PPARA, ESR2
hsa04152:AMPK signaling pathway	4	0.0277568	PRKAA1, PIK3CA, HNF4A, PPARG
hsa04071:Sphingolipid signaling pathway	4	0.0277568	MAPK10, PIK3CA, MAPK1, MAPK14
hsa04611:Platelet activation	4	0.0295574	PIK3CA, SRC, MAPK1, MAPK14
hsa04810:Regulation of actin cytoskeleton	5	0.0352052	PDGFRB, PIK3CA, SRC, MAPK1, FGFR1
hsa05226:Gastric cancer	4	0.0469055	GSK3B, PIK3CA, MAPK1, MET
hsa04929:GnRH secretion	3	0.0471364	PIK3CA, MAPK1, ESR2
