# Supplementary material for: Integrating network pharmacology, molecular docking and experimental verification to reveal the mechanism of artesunate in inhibiting choroidal melanoma
Source: Front Pharmacol. 2024 Aug 9;15:1448381. doi: 10.3389/fphar.2024.1448381 (PMC11341487; doi:10.3389/fphar.2024.1448381)
Supplement: Supplementary file 2 [file Table1.XLSX]

## Sheet: Sheet1
Category	Term	Count	%	PValue	Genes	List Total	Pop Hits	Pop Total	Fold Enrichment	Bonferroni	Benjamini	FDR
GOTERM_BP_DIRECT	GO:0006508~proteolysis	14	29.1667	3.91607e-11	CTSA, ACE, MMP1, MMP2, MMP3, MMP9, DPP4, CASP7, CASP8, CASP6, CTSL, CASP3, CASP1, ELANE	48	458	19453	12.3882	4.72278e-08	4.72278e-08	4.33117e-08
GOTERM_BP_DIRECT	GO:0006915~apoptotic process	14	29.1667	1.57434e-09	PARP1, GZMB, MAPK14, NR3C1, MMP9, CASP9, CASP7, CASP8, CASP6, CASP3, MDM2, CASP1, EP300, MAPK1	48	619	19453	9.16606	1.89865e-06	9.49328e-07	8.70611e-07
GOTERM_BP_DIRECT	GO:0043065~positive regulation of apoptotic process	11	22.9167	6.07495e-09	PDGFRB, CASP9, CASP7, ACE, CASP8, CASP6, SRC, CASP3, MMP2, PPARG, MMP9	48	336	19453	13.2678	7.32636e-06	2.44213e-06	2.23963e-06
GOTERM_BP_DIRECT	GO:0001666~response to hypoxia	9	18.75	8.90948e-09	CASP9, DPP4, EDNRA, PRKAA1, ACE, CASP3, MMP2, EP300, PPARA	48	176	19453	20.7241	1.07448e-05	2.68621e-06	2.46347e-06
GOTERM_BP_DIRECT	GO:0070269~pyroptosis	6	12.5	1.74598e-08	CASP8, CASP6, CASP3, CASP1, GZMB, ELANE	48	34	19453	71.5184	2.10563e-05	4.21131e-06	3.86212e-06
GOTERM_BP_DIRECT	GO:0051604~protein maturation	6	12.5	4.08446e-08	CASP9, CASP7, CASP8, CASP3, CASP1, GZMB	48	40	19453	60.7906	4.92573e-05	8.20976e-06	7.52901e-06
GOTERM_BP_DIRECT	GO:0022617~extracellular matrix disassembly	6	12.5	8.41725e-08	MMP1, CMA1, MMP2, MMP3, MMP9, ELANE	48	46	19453	52.8614	0.000101507	1.45017e-05	1.32993e-05
GOTERM_BP_DIRECT	GO:0042752~regulation of circadian rhythm	6	12.5	5.2937e-07	MAPK10, GSK3B, PRKAA1, HNF4A, PPARG, PPARA	48	66	19453	36.8428	0.000638217	7.98026e-05	7.31854e-05
GOTERM_BP_DIRECT	GO:0007507~heart development	8	16.6667	9.49522e-07	CASP7, CASP8, CASP3, MMP2, EP300, PTPN11, PPARG, PPARA	48	221	19453	14.6704	0.00114447	0.000127236	0.000116686
GOTERM_BP_DIRECT	GO:0043406~positive regulation of MAP kinase activity	6	12.5	1.14739e-06	PDGFRB, FLT1, SRC, PDE5A, ELANE, FGFR1	48	77	19453	31.5795	0.00138279	0.000138375	0.000126901
GOTERM_BP_DIRECT	GO:0048511~rhythmic process	6	12.5	1.47724e-06	MAPK10, GSK3B, PRKAA1, HNF4A, EP300, PPARG	48	81	19453	30.0201	0.00177996	0.000152039	0.000139432
GOTERM_BP_DIRECT	GO:0032496~response to lipopolysaccharide	7	14.5833	1.51282e-06	PTGER4, CASP9, ACE, CASP8, PTGER1, CASP3, ELANE	48	149	19453	19.0396	0.0018228	0.000152039	0.000139432
GOTERM_BP_DIRECT	GO:0071492~cellular response to UV-A	4	8.33333	2.1516e-06	MMP1, MMP2, MMP3, MMP9	48	11	19453	147.371	0.00259147	0.000199602	0.000183051
GOTERM_BP_DIRECT	GO:0030574~collagen catabolic process	5	10.4167	2.83634e-06	MMP1, CTSL, MMP2, MMP3, MMP9	48	41	19453	49.4233	0.00341479	0.000244331	0.000224071
GOTERM_BP_DIRECT	GO:0016477~cell migration	8	16.6667	4.35434e-06	PDGFRB, FLT1, PIK3CA, MMP2, KDR, MET, MMP9, FGFR1	48	278	19453	11.6625	0.00523758	0.000350089	0.00032106
GOTERM_BP_DIRECT	GO:0046777~protein autophosphorylation	7	14.5833	4.82239e-06	PDGFRB, GSK3B, FLT1, SRC, KDR, AURKB, FGFR1	48	182	19453	15.5873	0.00579893	0.000363487	0.000333348
GOTERM_BP_DIRECT	GO:0051897~positive regulation of protein kinase B signaling	7	14.5833	5.29782e-06	PDGFRB, FLT1, PIK3CA, SRC, KDR, MET, FGFR1	48	185	19453	15.3346	0.00636883	0.000375834	0.00034467
GOTERM_BP_DIRECT	GO:0071222~cellular response to lipopolysaccharide	7	14.5833	7.81975e-06	CASP7, EDNRB, SRC, MMP3, CASP1, MAPK14, MMP9	48	198	19453	14.3278	0.00938633	0.000523924	0.00048048
GOTERM_BP_DIRECT	GO:0007165~signal transduction	14	29.1667	8.74507e-06	PDGFRB, GSK3B, PRKAA1, SRC, MAPK14, NR3C1, ESR2, MAPK10, EDNRA, CASP1, MAPK1, PDE5A, PPARG, MET	48	1307	19453	4.34108	0.0104912	0.000529276	0.000485389
GOTERM_BP_DIRECT	GO:0038084~vascular endothelial growth factor signaling pathway	4	8.33333	8.77737e-06	PDGFRB, FLT1, PIK3CA, KDR	48	17	19453	95.3578	0.0105297	0.000529276	0.000485389
GOTERM_BP_DIRECT	GO:0018108~peptidyl-tyrosine phosphorylation	5	10.4167	1.15311e-05	PDGFRB, FLT1, SRC, KDR, FGFR1	48	58	19453	34.9371	0.0138103	0.000662212	0.000607302
GOTERM_BP_DIRECT	GO:0030220~platelet formation	4	8.33333	1.46403e-05	CASP9, CASP3, EP300, PTPN11	48	20	19453	81.0542	0.0175014	0.000802556	0.000736009
GOTERM_BP_DIRECT	GO:0043627~response to estrogen	5	10.4167	1.60469e-05	PDGFRB, PRKAA1, MMP2, EP300, PPARG	48	63	19453	32.1644	0.0191667	0.000841416	0.000771647
GOTERM_BP_DIRECT	GO:0007169~transmembrane receptor protein tyrosine kinase signaling pathway	6	12.5	1.94735e-05	PDGFRB, FLT1, SRC, KDR, MET, FGFR1	48	137	19453	17.7491	0.0232116	0.000950825	0.000871984
GOTERM_BP_DIRECT	GO:0097194~execution phase of apoptosis	4	8.33333	1.97103e-05	CASP7, CASP8, CASP6, CASP3	48	22	19453	73.6856	0.0234906	0.000950825	0.000871984
GOTERM_BP_DIRECT	GO:0033674~positive regulation of kinase activity	5	10.4167	2.72779e-05	PDGFRB, FLT1, KDR, MET, FGFR1	48	72	19453	28.1438	0.0323623	0.00122124	0.00111998
GOTERM_BP_DIRECT	GO:0007568~aging	6	12.5	2.73412e-05	PDGFRB, CASP9, ACE, EDNRB, MMP2, AURKB	48	147	19453	16.5417	0.0324363	0.00122124	0.00111998
GOTERM_BP_DIRECT	GO:0030163~protein catabolic process	5	10.4167	3.20568e-05	CASP7, CMA1, CASP3, MMP2, ELANE	48	75	19453	27.0181	0.0379233	0.00136158	0.00124868
GOTERM_BP_DIRECT	GO:0001525~angiogenesis	7	14.5833	3.27412e-05	PDGFRB, FLT1, CASP8, PIK3CA, MMP2, KDR, MAPK14	48	255	19453	11.1251	0.038717	0.00136158	0.00124868
GOTERM_BP_DIRECT	GO:0007204~positive regulation of cytosolic calcium ion concentration	6	12.5	3.5253e-05	PTGER4, EDNRA, EDNRB, PTGER1, AGTR1, LPAR3	48	155	19453	15.6879	0.0416247	0.00141717	0.00129966
GOTERM_BP_DIRECT	GO:0014068~positive regulation of phosphatidylinositol 3-kinase signaling	5	10.4167	3.93486e-05	PDGFRB, FLT1, SRC, KDR, FGFR1	48	79	19453	25.6501	0.046347	0.00152856	0.00140181
GOTERM_BP_DIRECT	GO:0043066~negative regulation of apoptotic process	9	18.75	4.05588e-05	PDGFRB, GSK3B, PRKAA1, EDNRB, SRC, CASP3, MDM2, KDR, MMP9	48	540	19453	6.75451	0.0477378	0.00152856	0.00140181
GOTERM_BP_DIRECT	GO:0016540~protein autoprocessing	4	8.33333	4.62154e-05	PARP1, CASP6, CTSL, CASP1	48	29	19453	55.8994	0.0542123	0.00168896	0.00154892
GOTERM_BP_DIRECT	GO:0048010~vascular endothelial growth factor receptor signaling pathway	4	8.33333	5.12635e-05	FLT1, SRC, KDR, MAPK14	48	30	19453	54.0361	0.059953	0.00181835	0.00166757
GOTERM_BP_DIRECT	GO:0072734~cellular response to staurosporine	3	6.25	5.68714e-05	CASP7, CASP6, CASP3	48	5	19453	243.162	0.0662895	0.00195963	0.00179714
GOTERM_BP_DIRECT	GO:0046677~response to antibiotic	4	8.33333	6.24155e-05	CASP9, CASP8, CASP3, MDM2	48	32	19453	50.6589	0.072512	0.00209092	0.00191754
GOTERM_BP_DIRECT	GO:0051603~proteolysis involved in cellular protein catabolic process	4	8.33333	6.85408e-05	CASP8, CTSL, MDM2, GZMB	48	33	19453	49.1237	0.0793386	0.00223406	0.00204881
GOTERM_BP_DIRECT	GO:0032025~response to cobalt ion	3	6.25	8.51756e-05	CASP9, CASP8, CASP3	48	6	19453	202.635	0.097626	0.00270321	0.00247906
GOTERM_BP_DIRECT	GO:0006468~protein phosphorylation	8	16.6667	8.79345e-05	MAPK10, GSK3B, EDNRA, PRKAA1, SRC, MAPK1, AURKB, FGFR1	48	444	19453	7.30218	0.100624	0.0027192	0.00249373
GOTERM_BP_DIRECT	GO:0010629~negative regulation of gene expression	7	14.5833	0.000113097	GSK3B, PRKAA1, ACE, PIK3CA, SRC, KDR, PPARG	48	319	19453	8.89309	0.127509	0.00340987	0.00312713
GOTERM_BP_DIRECT	GO:0031295~T cell costimulation	4	8.33333	0.000152429	DPP4, PIK3CA, SRC, PTPN11	48	43	19453	37.6996	0.167934	0.00448366	0.00411188
GOTERM_BP_DIRECT	GO:0009411~response to UV	4	8.33333	0.000186545	CASP7, PRKAA1, CASP3, ELANE	48	46	19453	35.2409	0.20148	0.00535652	0.00491236
GOTERM_BP_DIRECT	GO:0048013~ephrin receptor signaling pathway	4	8.33333	0.000239237	SRC, MMP2, PTPN11, MMP9	48	50	19453	32.4217	0.250654	0.00670977	0.0061534
GOTERM_BP_DIRECT	GO:0010863~positive regulation of phospholipase C activity	3	6.25	0.000253955	PDGFRB, FLT1, FGFR1	48	10	19453	121.581	0.263841	0.00680601	0.00624166
GOTERM_BP_DIRECT	GO:0044346~fibroblast apoptotic process	3	6.25	0.000253955	CASP9, CASP7, CASP3	48	10	19453	121.581	0.263841	0.00680601	0.00624166
GOTERM_BP_DIRECT	GO:0034614~cellular response to reactive oxygen species	4	8.33333	0.000284489	MMP2, MMP3, MAPK1, MMP9	48	53	19453	30.5865	0.290463	0.00745857	0.00684011
GOTERM_BP_DIRECT	GO:0008284~positive regulation of cell proliferation	8	16.6667	0.000310127	PDGFRB, DPP4, PRKAA1, FLT1, EDNRB, MDM2, KDR, FGFR1	48	545	19453	5.94893	0.312072	0.00795773	0.00729789
GOTERM_BP_DIRECT	GO:1904707~positive regulation of vascular smooth muscle cell proliferation	4	8.33333	0.000317526	SRC, MMP2, MDM2, MMP9	48	55	19453	29.4742	0.318185	0.00797784	0.00731633
GOTERM_BP_DIRECT	GO:0009612~response to mechanical stimulus	4	8.33333	0.000390808	PTGER4, SRC, MMP2, PPARG	48	59	19453	27.476	0.375876	0.00961867	0.0088211
GOTERM_BP_DIRECT	GO:0007275~multicellular organism development	5	10.4167	0.000401156	PDGFRB, FLT1, KDR, MET, FGFR1	48	144	19453	14.0719	0.38362	0.00967589	0.00887357
GOTERM_BP_DIRECT	GO:0034644~cellular response to UV	4	8.33333	0.000431195	CASP9, PARP1, EP300, AURKB	48	61	19453	26.5751	0.405558	0.0101965	0.009351
GOTERM_BP_DIRECT	GO:0043525~positive regulation of neuron apoptotic process	4	8.33333	0.000452354	CASP9, CASP8, CASP3, NR3C1	48	62	19453	26.1465	0.420542	0.0104911	0.00962123
GOTERM_BP_DIRECT	GO:0048011~neurotrophin TRK receptor signaling pathway	3	6.25	0.000510398	SRC, CASP3, PTPN11	48	14	19453	86.8438	0.459736	0.011614	0.0106509
GOTERM_BP_DIRECT	GO:0009410~response to xenobiotic stimulus	6	12.5	0.000531174	ACE, SRC, CASP3, MMP2, MDM2, PPARG	48	277	19453	8.77843	0.473111	0.0118629	0.0108792
GOTERM_BP_DIRECT	GO:1904645~response to beta-amyloid	3	6.25	0.000588014	MMP2, MMP3, MMP9	48	15	19453	81.0542	0.508038	0.0127787	0.0117191
GOTERM_BP_DIRECT	GO:0007611~learning or memory	4	8.33333	0.000593374	SRC, CASP3, EP300, MAPK1	48	68	19453	23.8395	0.51121	0.0127787	0.0117191
GOTERM_BP_DIRECT	GO:0000122~negative regulation of transcription from RNA polymerase II promoter	10	20.8333	0.000631793	EDNRB, PARP1, MDM2, EP300, PPARG, PPARA, NR3C1, ESR2, ELANE, AURKB	48	1016	19453	3.98889	0.533353	0.0133674	0.012259
GOTERM_BP_DIRECT	GO:0019395~fatty acid oxidation	3	6.25	0.000670982	PRKAA1, PPARG, MAPK14	48	16	19453	75.9883	0.554909	0.0134867	0.0123684
GOTERM_BP_DIRECT	GO:0051146~striated muscle cell differentiation	3	6.25	0.000670982	CASP7, CASP3, MAPK14	48	16	19453	75.9883	0.554909	0.0134867	0.0123684
GOTERM_BP_DIRECT	GO:0030278~regulation of ossification	3	6.25	0.000670982	PTGER4, MAPK1, MAPK14	48	16	19453	75.9883	0.554909	0.0134867	0.0123684
GOTERM_BP_DIRECT	GO:0043410~positive regulation of MAPK cascade	5	10.4167	0.000782625	PDGFRB, FLT1, KDR, LPAR3, FGFR1	48	172	19453	11.7811	0.611015	0.0153687	0.0140943
GOTERM_BP_DIRECT	GO:0032091~negative regulation of protein binding	4	8.33333	0.000790098	GSK3B, ACE, PPARA, AURKB	48	75	19453	21.6144	0.614508	0.0153687	0.0140943
GOTERM_BP_DIRECT	GO:0071380~cellular response to prostaglandin E stimulus	3	6.25	0.000852871	PTGER4, PRKAA1, PPARG	48	18	19453	67.5451	0.642636	0.0160743	0.0147414
GOTERM_BP_DIRECT	GO:0071333~cellular response to glucose stimulus	4	8.33333	0.000853028	PRKAA1, ACE, PIK3CA, CMA1	48	77	19453	21.053	0.642704	0.0160743	0.0147414
GOTERM_BP_DIRECT	GO:0097202~activation of cysteine-type endopeptidase activity	3	6.25	0.00105586	CASP9, CASP8, CASP6	48	20	19453	60.7906	0.720302	0.0190918	0.0175088
GOTERM_BP_DIRECT	GO:0042310~vasoconstriction	3	6.25	0.00105586	EDNRA, ACE, EDNRB	48	20	19453	60.7906	0.720302	0.0190918	0.0175088
GOTERM_BP_DIRECT	GO:0008217~regulation of blood pressure	4	8.33333	0.00106066	EDNRA, ACE, EDNRB, PPARG	48	83	19453	19.5311	0.721916	0.0190918	0.0175088
GOTERM_BP_DIRECT	GO:0032355~response to estradiol	4	8.33333	0.00186624	PDGFRB, CASP9, CASP8, CASP3	48	101	19453	16.0503	0.894895	0.0330984	0.0303539
GOTERM_BP_DIRECT	GO:0032869~cellular response to insulin stimulus	4	8.33333	0.0021423	PIK3CA, PARP1, SRC, PPARG	48	106	19453	15.2932	0.924709	0.0374437	0.0343389
GOTERM_BP_DIRECT	GO:0050729~positive regulation of inflammatory response	4	8.33333	0.00263452	PTGER4, ACE, CASP1, AGTR1	48	114	19453	14.22	0.958473	0.0440998	0.0404431
GOTERM_BP_DIRECT	GO:0060325~face morphogenesis	3	6.25	0.00270596	MMP2, EP300, PTPN11	48	32	19453	37.9941	0.96191	0.0440998	0.0404431
GOTERM_BP_DIRECT	GO:0043552~positive regulation of phosphatidylinositol 3-kinase activity	3	6.25	0.00270596	PDGFRB, FLT1, SRC	48	32	19453	37.9941	0.96191	0.0440998	0.0404431
GOTERM_BP_DIRECT	GO:0048008~platelet-derived growth factor receptor signaling pathway	3	6.25	0.00270596	PDGFRB, SRC, PTPN11	48	32	19453	37.9941	0.96191	0.0440998	0.0404431
GOTERM_BP_DIRECT	GO:0030225~macrophage differentiation	3	6.25	0.00270596	CASP8, PARP1, MMP9	48	32	19453	37.9941	0.96191	0.0440998	0.0404431
GOTERM_BP_DIRECT	GO:2000379~positive regulation of reactive oxygen species metabolic process	3	6.25	0.00305118	PDGFRB, AGTR1, MAPK14	48	34	19453	35.7592	0.974912	0.0484175	0.0444028
GOTERM_BP_DIRECT	GO:0035924~cellular response to vascular endothelial growth factor stimulus	3	6.25	0.00305118	FLT1, KDR, MAPK14	48	34	19453	35.7592	0.974912	0.0484175	0.0444028
GOTERM_BP_DIRECT	GO:0042593~glucose homeostasis	4	8.33333	0.00326566	PRKAA1, HNF4A, PTPN11, PPARG	48	123	19453	13.1795	0.980646	0.0511479	0.0469068
GOTERM_BP_DIRECT	GO:0002027~regulation of heart rate	3	6.25	0.00360561	EDNRA, EDNRB, MDM2	48	37	19453	32.8598	0.987173	0.0550426	0.0504786
GOTERM_BP_DIRECT	GO:1901216~positive regulation of neuron death	3	6.25	0.00360561	GSK3B, CASP8, PARP1	48	37	19453	32.8598	0.987173	0.0550426	0.0504786
GOTERM_BP_DIRECT	GO:0031333~negative regulation of protein complex assembly	3	6.25	0.00380009	GSK3B, SRC, EP300	48	38	19453	31.9951	0.989864	0.0565791	0.0518876
GOTERM_BP_DIRECT	GO:0042327~positive regulation of phosphorylation	3	6.25	0.00380009	PDGFRB, FLT1, KDR	48	38	19453	31.9951	0.989864	0.0565791	0.0518876
GOTERM_BP_DIRECT	GO:0030335~positive regulation of cell migration	5	10.4167	0.00389454	PDGFRB, FLT1, MMP2, KDR, MMP9	48	267	19453	7.58934	0.990959	0.0572782	0.0525288
GOTERM_BP_DIRECT	GO:0071456~cellular response to hypoxia	4	8.33333	0.00415352	PRKAA1, SRC, MDM2, PPARG	48	134	19453	12.0976	0.993393	0.0603487	0.0553446
GOTERM_BP_DIRECT	GO:0001974~blood vessel remodeling	3	6.25	0.00420339	EDNRA, ACE, MDM2	48	40	19453	30.3953	0.99378	0.0603487	0.0553446
GOTERM_BP_DIRECT	GO:0035094~response to nicotine	3	6.25	0.00441217	CASP3, MMP2, MAPK1	48	41	19453	29.654	0.99517	0.061873	0.0567426
GOTERM_BP_DIRECT	GO:0019216~regulation of lipid metabolic process	3	6.25	0.00441217	HNF4A, PPARG, PPARA	48	41	19453	29.654	0.99517	0.061873	0.0567426
GOTERM_BP_DIRECT	GO:0010467~gene expression	4	8.33333	0.00469384	EDNRA, EDNRB, LPAR3, NR3C1	48	140	19453	11.5792	0.996566	0.0650663	0.0596711
GOTERM_BP_DIRECT	GO:0071887~leukocyte apoptotic process	2	4.16667	0.00482645	CASP9, CASP3	48	2	19453	405.271	0.997076	0.0661442	0.0606597
GOTERM_BP_DIRECT	GO:0035556~intracellular signal transduction	6	12.5	0.00499262	MAPK10, GSK3B, PRKAA1, SRC, MAPK1, MAPK14	48	462	19453	5.26326	0.997609	0.0676528	0.0620431
GOTERM_BP_DIRECT	GO:0009755~hormone-mediated signaling pathway	3	6.25	0.00529431	PTPN11, PPARG, PPARA	48	45	19453	27.0181	0.998342	0.0701642	0.0643463
GOTERM_BP_DIRECT	GO:0042542~response to hydrogen peroxide	3	6.25	0.00529431	PDGFRB, CASP3, MMP2	48	45	19453	27.0181	0.998342	0.0701642	0.0643463
GOTERM_BP_DIRECT	GO:0050728~negative regulation of inflammatory response	4	8.33333	0.00558092	PTGER4, PPARG, PPARA, ELANE	48	149	19453	10.8798	0.998828	0.0731586	0.0670924
GOTERM_BP_DIRECT	GO:0048015~phosphatidylinositol-mediated signaling	3	6.25	0.00576326	PDGFRB, PIK3CA, FGFR1	48	47	19453	25.8684	0.999061	0.0747365	0.0685395
GOTERM_BP_DIRECT	GO:0014823~response to activity	3	6.25	0.00650103	PRKAA1, PIK3CA, MMP2	48	50	19453	24.3163	0.999616	0.0834069	0.0764909
GOTERM_BP_DIRECT	GO:0007173~epidermal growth factor receptor signaling pathway	3	6.25	0.00675602	PIK3CA, SRC, PTPN11	48	51	19453	23.8395	0.999719	0.0857659	0.0786543
GOTERM_BP_DIRECT	GO:0031648~protein destabilization	3	6.25	0.00701551	SRC, MDM2, EP300	48	52	19453	23.381	0.999795	0.0881324	0.0808245
GOTERM_BP_DIRECT	GO:0097018~renal albumin absorption	2	4.16667	0.00723111	EDNRA, EDNRB	48	3	19453	270.181	0.999842	0.0889869	0.0816083
GOTERM_BP_DIRECT	GO:0034349~glial cell apoptotic process	2	4.16667	0.00723111	CASP9, CASP3	48	3	19453	270.181	0.999842	0.0889869	0.0816083
GOTERM_BP_DIRECT	GO:0070371~ERK1 and ERK2 cascade	3	6.25	0.00754789	PTGER4, KDR, MAPK1	48	54	19453	22.515	0.999892	0.091947	0.0843229
GOTERM_BP_DIRECT	GO:0031334~positive regulation of protein complex assembly	3	6.25	0.00782073	GSK3B, MMP1, MMP3	48	55	19453	22.1057	0.999923	0.093432	0.0856847
GOTERM_BP_DIRECT	GO:0045893~positive regulation of transcription, DNA-templated	7	14.5833	0.00782473	PRKAA1, SRC, HNF4A, EP300, PPARG, PPARA, ESR2	48	728	19453	3.89683	0.999923	0.093432	0.0856847
GOTERM_BP_DIRECT	GO:0010628~positive regulation of gene expression	6	12.5	0.0080857	GSK3B, PRKAA1, MDM2, MAPK1, PPARG, MAPK14	48	519	19453	4.68521	0.999944	0.0956015	0.0876744
GOTERM_BP_DIRECT	GO:0045165~cell fate commitment	3	6.25	0.00866562	CASP3, KDR, PPARG	48	58	19453	20.9623	0.999972	0.100297	0.0919806
GOTERM_BP_DIRECT	GO:0048661~positive regulation of smooth muscle cell proliferation	3	6.25	0.00866562	PDGFRB, PIK3CA, ELANE	48	58	19453	20.9623	0.999972	0.100297	0.0919806
GOTERM_BP_DIRECT	GO:0045944~positive regulation of transcription from RNA polymerase II promoter	9	18.75	0.00873233	PARP1, HNF4A, EP300, PPARG, MAPK14, PPARA, NR3C1, MET, ESR2	48	1232	19453	2.96058	0.999975	0.100297	0.0919806
GOTERM_BP_DIRECT	GO:0038127~ERBB signaling pathway	2	4.16667	0.00963009	MAPK1, PTPN11	48	4	19453	202.635	0.999991	0.109565	0.10048
GOTERM_BP_DIRECT	GO:0018105~peptidyl-serine phosphorylation	4	8.33333	0.00994936	GSK3B, SRC, MAPK1, MAPK14	48	184	19453	8.81024	0.999994	0.112139	0.102841
GOTERM_BP_DIRECT	GO:0006006~glucose metabolic process	3	6.25	0.010788	PRKAA1, PIK3CA, MAPK14	48	65	19453	18.7048	0.999998	0.120057	0.110102
GOTERM_BP_DIRECT	GO:0030198~extracellular matrix organization	4	8.33333	0.0108509	MMP1, MMP2, MMP3, MMP9	48	190	19453	8.53202	0.999998	0.120057	0.110102
GOTERM_BP_DIRECT	GO:0007049~cell cycle	5	10.4167	0.0116353	SRC, MDM2, EP300, MAPK1, NR3C1	48	366	19453	5.53649	0.999999	0.127565	0.116987
GOTERM_BP_DIRECT	GO:0045923~positive regulation of fatty acid metabolic process	2	4.16667	0.0120234	PPARG, PPARA	48	5	19453	162.108	1	0.127936	0.117328
GOTERM_BP_DIRECT	GO:0030202~heparin metabolic process	2	4.16667	0.0120234	EDNRA, EDNRB	48	5	19453	162.108	1	0.127936	0.117328
GOTERM_BP_DIRECT	GO:0070301~cellular response to hydrogen peroxide	3	6.25	0.0120935	PRKAA1, SRC, MDM2	48	69	19453	17.6205	1	0.127936	0.117328
GOTERM_BP_DIRECT	GO:0030168~platelet activation	3	6.25	0.0120935	PIK3CA, SRC, MAPK14	48	69	19453	17.6205	1	0.127936	0.117328
GOTERM_BP_DIRECT	GO:0006909~phagocytosis	3	6.25	0.0124302	PIK3CA, MET, ELANE	48	70	19453	17.3687	1	0.129231	0.118515
GOTERM_BP_DIRECT	GO:0008286~insulin receptor signaling pathway	3	6.25	0.0124302	GSK3B, PIK3CA, MAPK1	48	70	19453	17.3687	1	0.129231	0.118515
GOTERM_BP_DIRECT	GO:0045892~negative regulation of transcription, DNA-templated	6	12.5	0.0136458	PARP1, SRC, HNF4A, MDM2, PPARG, NR3C1	48	591	19453	4.11442	1	0.140657	0.128994
GOTERM_BP_DIRECT	GO:0032092~positive regulation of protein binding	3	6.25	0.0138176	GSK3B, ACE, EP300	48	74	19453	16.4299	1	0.141221	0.129511
GOTERM_BP_DIRECT	GO:0010891~negative regulation of sequestering of triglyceride	2	4.16667	0.014411	PPARG, PPARA	48	6	19453	135.09	1	0.144831	0.132822
GOTERM_BP_DIRECT	GO:0003081~regulation of systemic arterial blood pressure by renin-angiotensin	2	4.16667	0.014411	ACE, AGTR1	48	6	19453	135.09	1	0.144831	0.132822
GOTERM_BP_DIRECT	GO:0071260~cellular response to mechanical stimulus	3	6.25	0.0152691	PTGER4, CASP8, CASP1	48	78	19453	15.5873	1	0.152186	0.139567
GOTERM_BP_DIRECT	GO:0051402~neuron apoptotic process	3	6.25	0.0167834	CASP9, CASP7, CASP3	48	82	19453	14.827	1	0.160733	0.147406
GOTERM_BP_DIRECT	GO:0006919~activation of cysteine-type endopeptidase activity involved in apoptotic process	3	6.25	0.0167834	CASP9, CASP8, PPARG	48	82	19453	14.827	1	0.160733	0.147406
GOTERM_BP_DIRECT	GO:0031000~response to caffeine	2	4.16667	0.016793	PRKAA1, PPARG	48	7	19453	115.792	1	0.160733	0.147406
GOTERM_BP_DIRECT	GO:0046321~positive regulation of fatty acid oxidation	2	4.16667	0.016793	PPARG, PPARA	48	7	19453	115.792	1	0.160733	0.147406
GOTERM_BP_DIRECT	GO:1903944~negative regulation of hepatocyte apoptotic process	2	4.16667	0.016793	PRKAA1, PPARA	48	7	19453	115.792	1	0.160733	0.147406
GOTERM_BP_DIRECT	GO:0001889~liver development	3	6.25	0.0171716	PIK3CA, HNF4A, MET	48	83	19453	14.6483	1	0.162423	0.148955
GOTERM_BP_DIRECT	GO:0001934~positive regulation of protein phosphorylation	4	8.33333	0.0172389	EDNRB, KDR, MMP9, AURKB	48	226	19453	7.17294	1	0.162423	0.148955
GOTERM_BP_DIRECT	GO:0070374~positive regulation of ERK1 and ERK2 cascade	4	8.33333	0.018054	PDGFRB, SRC, KDR, PTPN11	48	230	19453	7.04819	1	0.168784	0.154788
GOTERM_BP_DIRECT	GO:0016485~protein processing	3	6.25	0.0183591	CASP9, CASP7, CASP3	48	86	19453	14.1374	1	0.170316	0.156193
GOTERM_BP_DIRECT	GO:2000272~negative regulation of receptor activity	2	4.16667	0.0191694	PPARG, PPARA	48	8	19453	101.318	1	0.171247	0.157047
GOTERM_BP_DIRECT	GO:0060545~positive regulation of necroptotic process	2	4.16667	0.0191694	PARP1, CASP6	48	8	19453	101.318	1	0.171247	0.157047
GOTERM_BP_DIRECT	GO:0010742~macrophage derived foam cell differentiation	2	4.16667	0.0191694	EP300, PPARG	48	8	19453	101.318	1	0.171247	0.157047
GOTERM_BP_DIRECT	GO:2000641~regulation of early endosome to late endosome transport	2	4.16667	0.0191694	SRC, MAPK1	48	8	19453	101.318	1	0.171247	0.157047
GOTERM_BP_DIRECT	GO:0048066~developmental pigmentation	2	4.16667	0.0191694	EDNRA, EDNRB	48	8	19453	101.318	1	0.171247	0.157047
GOTERM_BP_DIRECT	GO:0006366~transcription from RNA polymerase II promoter	4	8.33333	0.0204051	PARP1, HNF4A, EP300, MAPK14	48	241	19453	6.72649	1	0.180945	0.165941
GOTERM_BP_DIRECT	GO:0031647~regulation of protein stability	3	6.25	0.0212606	CTSA, CASP3, MAPK1	48	93	19453	13.0733	1	0.186888	0.171391
GOTERM_BP_DIRECT	GO:0051901~positive regulation of mitochondrial depolarization	2	4.16667	0.0215401	PARP1, KDR	48	9	19453	90.0602	1	0.186888	0.171391
GOTERM_BP_DIRECT	GO:0002003~angiotensin maturation	2	4.16667	0.0215401	ACE, CMA1	48	9	19453	90.0602	1	0.186888	0.171391
GOTERM_BP_DIRECT	GO:0034599~cellular response to oxidative stress	3	6.25	0.0229989	EDNRA, PRKAA1, PARP1	48	97	19453	12.5341	1	0.196121	0.179859
GOTERM_BP_DIRECT	GO:0042060~wound healing	3	6.25	0.0234423	PDGFRB, CASP3, PPARA	48	98	19453	12.4062	1	0.196121	0.179859
GOTERM_BP_DIRECT	GO:0031401~positive regulation of protein modification process	2	4.16667	0.0239053	PDGFRB, FLT1	48	10	19453	81.0542	1	0.196121	0.179859
GOTERM_BP_DIRECT	GO:1904179~positive regulation of adipose tissue development	2	4.16667	0.0239053	PRKAA1, PPARG	48	10	19453	81.0542	1	0.196121	0.179859
GOTERM_BP_DIRECT	GO:0046825~regulation of protein export from nucleus	2	4.16667	0.0239053	GSK3B, PTPN11	48	10	19453	81.0542	1	0.196121	0.179859
GOTERM_BP_DIRECT	GO:0086100~endothelin receptor signaling pathway	2	4.16667	0.0239053	EDNRA, EDNRB	48	10	19453	81.0542	1	0.196121	0.179859
GOTERM_BP_DIRECT	GO:0072112~glomerular visceral epithelial cell differentiation	2	4.16667	0.0239053	EDNRA, EDNRB	48	10	19453	81.0542	1	0.196121	0.179859
GOTERM_BP_DIRECT	GO:0019065~receptor-mediated endocytosis of virus by host cell	2	4.16667	0.0239053	DPP4, CTSL	48	10	19453	81.0542	1	0.196121	0.179859
GOTERM_BP_DIRECT	GO:0050727~regulation of inflammatory response	3	6.25	0.0257123	CMA1, CASP1, AGTR1	48	103	19453	11.804	1	0.207028	0.189862
GOTERM_BP_DIRECT	GO:0046718~viral entry into host cell	3	6.25	0.0257123	DPP4, CTSL, AGTR1	48	103	19453	11.804	1	0.207028	0.189862
GOTERM_BP_DIRECT	GO:0051974~negative regulation of telomerase activity	2	4.16667	0.0262648	SRC, PPARG	48	11	19453	73.6856	1	0.207028	0.189862
GOTERM_BP_DIRECT	GO:0060020~Bergmann glial cell differentiation	2	4.16667	0.0262648	MAPK1, PTPN11	48	11	19453	73.6856	1	0.207028	0.189862
GOTERM_BP_DIRECT	GO:0050847~progesterone receptor signaling pathway	2	4.16667	0.0262648	SRC, MAPK1	48	11	19453	73.6856	1	0.207028	0.189862
GOTERM_BP_DIRECT	GO:0010887~negative regulation of cholesterol storage	2	4.16667	0.0262648	PPARG, PPARA	48	11	19453	73.6856	1	0.207028	0.189862
GOTERM_BP_DIRECT	GO:0071806~protein transmembrane transport	2	4.16667	0.0286188	EDNRA, EDNRB	48	12	19453	67.5451	1	0.222672	0.204209
GOTERM_BP_DIRECT	GO:0038166~angiotensin-activated signaling pathway	2	4.16667	0.0286188	CA2, AGTR1	48	12	19453	67.5451	1	0.222672	0.204209
GOTERM_BP_DIRECT	GO:0033993~response to lipid	2	4.16667	0.0309671	PPARG, PPARA	48	13	19453	62.3494	1	0.236369	0.21677
GOTERM_BP_DIRECT	GO:0030518~intracellular steroid hormone receptor signaling pathway	2	4.16667	0.0309671	NR3C1, ESR2	48	13	19453	62.3494	1	0.236369	0.21677
GOTERM_BP_DIRECT	GO:0070294~renal sodium ion absorption	2	4.16667	0.0309671	EDNRA, EDNRB	48	13	19453	62.3494	1	0.236369	0.21677
GOTERM_BP_DIRECT	GO:0051091~positive regulation of sequence-specific DNA binding transcription factor activity	3	6.25	0.0330286	EP300, PPARG, ESR2	48	118	19453	10.3035	1	0.247974	0.227412
GOTERM_BP_DIRECT	GO:0010745~negative regulation of macrophage derived foam cell differentiation	2	4.16667	0.03331	PPARG, PPARA	48	14	19453	57.8958	1	0.247974	0.227412
GOTERM_BP_DIRECT	GO:0055119~relaxation of cardiac muscle	2	4.16667	0.03331	PIK3CA, PDE5A	48	14	19453	57.8958	1	0.247974	0.227412
GOTERM_BP_DIRECT	GO:0071498~cellular response to fluid shear stress	2	4.16667	0.03331	SRC, MMP2	48	14	19453	57.8958	1	0.247974	0.227412
GOTERM_BP_DIRECT	GO:0001822~kidney development	3	6.25	0.0335423	CASP9, ACE, AGTR1	48	119	19453	10.2169	1	0.248172	0.227594
GOTERM_BP_DIRECT	GO:0006974~cellular response to DNA damage stimulus	4	8.33333	0.0351758	CASP9, PARP1, CASP3, MAPK1	48	298	19453	5.43988	1	0.258671	0.237222
GOTERM_BP_DIRECT	GO:0051149~positive regulation of muscle cell differentiation	2	4.16667	0.0356472	MDM2, MAPK14	48	15	19453	54.0361	1	0.260549	0.238945
GOTERM_BP_DIRECT	GO:0006935~chemotaxis	3	6.25	0.0366902	PDGFRB, MAPK1, MAPK14	48	125	19453	9.7265	1	0.266557	0.244454
GOTERM_BP_DIRECT	GO:0030308~negative regulation of cell growth	3	6.25	0.0372257	HNF4A, PPARG, ESR2	48	126	19453	9.64931	1	0.268827	0.246536
GOTERM_BP_DIRECT	GO:0048246~macrophage chemotaxis	2	4.16667	0.037979	EDNRB, MMP2	48	16	19453	50.6589	1	0.269427	0.247087
GOTERM_BP_DIRECT	GO:0048484~enteric nervous system development	2	4.16667	0.037979	EDNRA, EDNRB	48	16	19453	50.6589	1	0.269427	0.247087
GOTERM_BP_DIRECT	GO:0042445~hormone metabolic process	2	4.16667	0.037979	ACE, PTPN11	48	16	19453	50.6589	1	0.269427	0.247087
GOTERM_BP_DIRECT	GO:1904355~positive regulation of telomere capping	2	4.16667	0.0403052	MAPK1, AURKB	48	17	19453	47.6789	1	0.280714	0.257438
GOTERM_BP_DIRECT	GO:0055093~response to hyperoxia	2	4.16667	0.0403052	PDGFRB, MMP2	48	17	19453	47.6789	1	0.280714	0.257438
GOTERM_BP_DIRECT	GO:0042770~signal transduction in response to DNA damage	2	4.16667	0.0403052	CASP9, MAPK14	48	17	19453	47.6789	1	0.280714	0.257438
GOTERM_BP_DIRECT	GO:0007189~adenylate cyclase-activating G-protein coupled receptor signaling pathway	3	6.25	0.0405011	PTGER4, PTGER1, LPAR3	48	132	19453	9.2107	1	0.280714	0.257438
GOTERM_BP_DIRECT	GO:0032270~positive regulation of cellular protein metabolic process	2	4.16667	0.042626	AGTR1, MAPK1	48	18	19453	45.0301	1	0.292085	0.267865
GOTERM_BP_DIRECT	GO:0019538~protein metabolic process	2	4.16667	0.042626	MMP1, MMP2	48	18	19453	45.0301	1	0.292085	0.267865
GOTERM_BP_DIRECT	GO:2000811~negative regulation of anoikis	2	4.16667	0.0449412	PIK3CA, SRC	48	19	19453	42.6601	1	0.299907	0.275039
GOTERM_BP_DIRECT	GO:1904019~epithelial cell apoptotic process	2	4.16667	0.0449412	CASP9, CASP3	48	19	19453	42.6601	1	0.299907	0.275039
GOTERM_BP_DIRECT	GO:0051403~stress-activated MAPK cascade	2	4.16667	0.0449412	MAPK1, MAPK14	48	19	19453	42.6601	1	0.299907	0.275039
GOTERM_BP_DIRECT	GO:0061744~motor behavior	2	4.16667	0.0449412	PRKAA1, NR3C1	48	19	19453	42.6601	1	0.299907	0.275039
GOTERM_BP_DIRECT	GO:0007166~cell surface receptor signaling pathway	4	8.33333	0.0450109	EDNRB, MAPK1, MAPK14, MET	48	329	19453	4.9273	1	0.299907	0.275039
GOTERM_BP_DIRECT	GO:0071375~cellular response to peptide hormone stimulus	2	4.16667	0.0472509	SRC, MDM2	48	20	19453	40.5271	1	0.304731	0.279463
GOTERM_BP_DIRECT	GO:0019229~regulation of vasoconstriction	2	4.16667	0.0472509	ACE, AGTR1	48	20	19453	40.5271	1	0.304731	0.279463
GOTERM_BP_DIRECT	GO:1900034~regulation of cellular response to heat	2	4.16667	0.0472509	GSK3B, EP300	48	20	19453	40.5271	1	0.304731	0.279463
GOTERM_BP_DIRECT	GO:2000573~positive regulation of DNA biosynthetic process	2	4.16667	0.0472509	PDGFRB, SRC	48	20	19453	40.5271	1	0.304731	0.279463
GOTERM_BP_DIRECT	GO:0035994~response to muscle stretch	2	4.16667	0.0472509	PIK3CA, MAPK14	48	20	19453	40.5271	1	0.304731	0.279463
GOTERM_BP_DIRECT	GO:0071548~response to dexamethasone	2	4.16667	0.0472509	ACE, PIK3CA	48	20	19453	40.5271	1	0.304731	0.279463
GOTERM_BP_DIRECT	GO:0046827~positive regulation of protein export from nucleus	2	4.16667	0.0495552	GSK3B, MDM2	48	21	19453	38.5972	1	0.312899	0.286953
GOTERM_BP_DIRECT	GO:0044267~cellular protein metabolic process	2	4.16667	0.0495552	MMP1, MMP2	48	21	19453	38.5972	1	0.312899	0.286953
GOTERM_BP_DIRECT	GO:0043401~steroid hormone mediated signaling pathway	2	4.16667	0.0495552	MAPK1, PPARA	48	21	19453	38.5972	1	0.312899	0.286953
GOTERM_BP_DIRECT	GO:0061028~establishment of endothelial barrier	2	4.16667	0.0495552	EDNRA, EDNRB	48	21	19453	38.5972	1	0.312899	0.286953
GOTERM_BP_DIRECT	GO:0038083~peptidyl-tyrosine autophosphorylation	2	4.16667	0.0518541	SRC, KDR	48	22	19453	36.8428	1	0.322351	0.295622
GOTERM_BP_DIRECT	GO:0071391~cellular response to estrogen stimulus	2	4.16667	0.0518541	MDM2, ESR2	48	22	19453	36.8428	1	0.322351	0.295622
GOTERM_BP_DIRECT	GO:0046628~positive regulation of insulin receptor signaling pathway	2	4.16667	0.0518541	SRC, PTPN11	48	22	19453	36.8428	1	0.322351	0.295622
GOTERM_BP_DIRECT	GO:0035855~megakaryocyte development	2	4.16667	0.0541475	EP300, PTPN11	48	23	19453	35.2409	1	0.32815	0.30094
GOTERM_BP_DIRECT	GO:0010613~positive regulation of cardiac muscle hypertrophy	2	4.16667	0.0541475	PARP1, PDE5A	48	23	19453	35.2409	1	0.32815	0.30094
GOTERM_BP_DIRECT	GO:0060324~face development	2	4.16667	0.0541475	EDNRA, MAPK1	48	23	19453	35.2409	1	0.32815	0.30094
GOTERM_BP_DIRECT	GO:0023019~signal transduction involved in regulation of gene expression	2	4.16667	0.0541475	PARP1, HNF4A	48	23	19453	35.2409	1	0.32815	0.30094
GOTERM_BP_DIRECT	GO:0014911~positive regulation of smooth muscle cell migration	2	4.16667	0.0541475	PDGFRB, SRC	48	23	19453	35.2409	1	0.32815	0.30094
GOTERM_BP_DIRECT	GO:0036120~cellular response to platelet-derived growth factor stimulus	2	4.16667	0.058718	PDGFRB, SRC	48	25	19453	32.4217	1	0.352308	0.323095
GOTERM_BP_DIRECT	GO:1905563~negative regulation of vascular endothelial cell proliferation	2	4.16667	0.058718	FLT1, PPARG	48	25	19453	32.4217	1	0.352308	0.323095
GOTERM_BP_DIRECT	GO:0045766~positive regulation of angiogenesis	3	6.25	0.0609481	FLT1, CMA1, KDR	48	166	19453	7.32417	1	0.363878	0.333706
GOTERM_BP_DIRECT	GO:1902894~negative regulation of pri-miRNA transcription from RNA polymerase II promoter	2	4.16667	0.0632668	PPARG, PPARA	48	27	19453	30.0201	1	0.375861	0.344695
GOTERM_BP_DIRECT	GO:0010332~response to gamma radiation	2	4.16667	0.0655332	PRKAA1, PARP1	48	28	19453	28.9479	1	0.379967	0.34846
GOTERM_BP_DIRECT	GO:2001243~negative regulation of intrinsic apoptotic signaling pathway	2	4.16667	0.0655332	SRC, MMP9	48	28	19453	28.9479	1	0.379967	0.34846
GOTERM_BP_DIRECT	GO:0050900~leukocyte migration	2	4.16667	0.0655332	SRC, MMP9	48	28	19453	28.9479	1	0.379967	0.34846
GOTERM_BP_DIRECT	GO:0097746~regulation of blood vessel diameter	2	4.16667	0.0655332	ACE, AGTR1	48	28	19453	28.9479	1	0.379967	0.34846
GOTERM_BP_DIRECT	GO:0060391~positive regulation of SMAD protein import into nucleus	2	4.16667	0.0655332	PARP1, PPARG	48	28	19453	28.9479	1	0.379967	0.34846
GOTERM_BP_DIRECT	GO:0031016~pancreas development	2	4.16667	0.0677942	HNF4A, MET	48	29	19453	27.9497	1	0.389332	0.35705
GOTERM_BP_DIRECT	GO:0071549~cellular response to dexamethasone stimulus	2	4.16667	0.0677942	CASP9, NR3C1	48	29	19453	27.9497	1	0.389332	0.35705
GOTERM_BP_DIRECT	GO:0008283~cell proliferation	3	6.25	0.0688555	EDNRA, SRC, AURKB	48	178	19453	6.83041	1	0.393553	0.36092
GOTERM_BP_DIRECT	GO:0048009~insulin-like growth factor receptor signaling pathway	2	4.16667	0.0723002	PIK3CA, MAPK1	48	31	19453	26.1465	1	0.407449	0.373663
GOTERM_BP_DIRECT	GO:0035987~endodermal cell differentiation	2	4.16667	0.0723002	MMP2, MMP9	48	31	19453	26.1465	1	0.407449	0.373663
GOTERM_BP_DIRECT	GO:0030878~thyroid gland development	2	4.16667	0.0723002	EDNRA, MAPK1	48	31	19453	26.1465	1	0.407449	0.373663
GOTERM_BP_DIRECT	GO:0051602~response to electrical stimulus	2	4.16667	0.0745451	SRC, MMP2	48	32	19453	25.3294	1	0.414292	0.37994
GOTERM_BP_DIRECT	GO:0070050~neuron cellular homeostasis	2	4.16667	0.0745451	PRKAA1, CA2	48	32	19453	25.3294	1	0.414292	0.37994
GOTERM_BP_DIRECT	GO:0001569~branching involved in blood vessel morphogenesis	2	4.16667	0.0745451	EDNRA, KDR	48	32	19453	25.3294	1	0.414292	0.37994
GOTERM_BP_DIRECT	GO:0043388~positive regulation of DNA binding	2	4.16667	0.0767848	PPARG, MMP9	48	33	19453	24.5619	1	0.423543	0.388423
GOTERM_BP_DIRECT	GO:0032212~positive regulation of telomere maintenance via telomerase	2	4.16667	0.0790191	MAPK1, AURKB	48	34	19453	23.8395	1	0.423543	0.388423
GOTERM_BP_DIRECT	GO:0045931~positive regulation of mitotic cell cycle	2	4.16667	0.0790191	MDM2, PTPN11	48	34	19453	23.8395	1	0.423543	0.388423
GOTERM_BP_DIRECT	GO:0045824~negative regulation of innate immune response	2	4.16667	0.0790191	PARP1, AURKB	48	34	19453	23.8395	1	0.423543	0.388423
GOTERM_BP_DIRECT	GO:0031669~cellular response to nutrient levels	2	4.16667	0.0790191	PRKAA1, EP300	48	34	19453	23.8395	1	0.423543	0.388423
GOTERM_BP_DIRECT	GO:0002862~negative regulation of inflammatory response to antigenic stimulus	2	4.16667	0.0790191	SRC, MAPK14	48	34	19453	23.8395	1	0.423543	0.388423
GOTERM_BP_DIRECT	GO:0051973~positive regulation of telomerase activity	2	4.16667	0.0790191	MAPK1, AURKB	48	34	19453	23.8395	1	0.423543	0.388423
GOTERM_BP_DIRECT	GO:0030522~intracellular receptor signaling pathway	2	4.16667	0.0790191	HNF4A, PPARA	48	34	19453	23.8395	1	0.423543	0.388423
GOTERM_BP_DIRECT	GO:0071276~cellular response to cadmium ion	2	4.16667	0.083472	MAPK1, MMP9	48	36	19453	22.515	1	0.441523	0.404912
GOTERM_BP_DIRECT	GO:0043542~endothelial cell migration	2	4.16667	0.083472	DPP4, PIK3CA	48	36	19453	22.515	1	0.441523	0.404912
GOTERM_BP_DIRECT	GO:0071526~semaphorin-plexin signaling pathway	2	4.16667	0.083472	KDR, MET	48	36	19453	22.515	1	0.441523	0.404912
GOTERM_BP_DIRECT	GO:0000077~DNA damage checkpoint	2	4.16667	0.0856905	PTPN11, MAPK14	48	37	19453	21.9065	1	0.443531	0.406754
GOTERM_BP_DIRECT	GO:0034612~response to tumor necrosis factor	2	4.16667	0.0856905	CASP8, CASP3	48	37	19453	21.9065	1	0.443531	0.406754
GOTERM_BP_DIRECT	GO:0070507~regulation of microtubule cytoskeleton organization	2	4.16667	0.0856905	GSK3B, PRKAA1	48	37	19453	21.9065	1	0.443531	0.406754
GOTERM_BP_DIRECT	GO:0097193~intrinsic apoptotic signaling pathway	2	4.16667	0.0856905	CASP9, CASP3	48	37	19453	21.9065	1	0.443531	0.406754
GOTERM_BP_DIRECT	GO:0046326~positive regulation of glucose import	2	4.16667	0.0856905	PTPN11, MAPK14	48	37	19453	21.9065	1	0.443531	0.406754
GOTERM_BP_DIRECT	GO:0043123~positive regulation of I-kappaB kinase/NF-kappaB signaling	3	6.25	0.0877786	CASP8, PARP1, CASP1	48	205	19453	5.93079	1	0.447308	0.410218
GOTERM_BP_DIRECT	GO:0001818~negative regulation of cytokine production	2	4.16667	0.0879038	PTGER4, CASP3	48	38	19453	21.33	1	0.447308	0.410218
GOTERM_BP_DIRECT	GO:0048469~cell maturation	2	4.16667	0.0879038	KDR, PPARG	48	38	19453	21.33	1	0.447308	0.410218
GOTERM_BP_DIRECT	GO:0001890~placenta development	2	4.16667	0.0879038	PPARG, MAPK14	48	38	19453	21.33	1	0.447308	0.410218
GOTERM_BP_DIRECT	GO:0031100~animal organ regeneration	2	4.16667	0.0923145	ACE, PPARG	48	40	19453	20.2635	1	0.463881	0.425416
GOTERM_BP_DIRECT	GO:1900182~positive regulation of protein localization to nucleus	2	4.16667	0.0923145	PARP1, SRC	48	40	19453	20.2635	1	0.463881	0.425416
GOTERM_BP_DIRECT	GO:0071392~cellular response to estradiol stimulus	2	4.16667	0.0923145	MMP2, ESR2	48	40	19453	20.2635	1	0.463881	0.425416
GOTERM_BP_DIRECT	GO:0048286~lung alveolus development	2	4.16667	0.0945121	ACE, KDR	48	41	19453	19.7693	1	0.472953	0.433736
GOTERM_BP_DIRECT	GO:0030154~cell differentiation	5	10.4167	0.0963608	FLT1, SRC, HNF4A, PPARG, PPARA	48	723	19453	2.8027	1	0.476023	0.436552
GOTERM_BP_DIRECT	GO:0031663~lipopolysaccharide-mediated signaling pathway	2	4.16667	0.0967045	MAPK1, MAPK14	48	42	19453	19.2986	1	0.476023	0.436552
GOTERM_BP_DIRECT	GO:1901796~regulation of signal transduction by p53 class mediator	2	4.16667	0.0967045	EP300, AURKB	48	42	19453	19.2986	1	0.476023	0.436552
GOTERM_BP_DIRECT	GO:0001541~ovarian follicle development	2	4.16667	0.0967045	MMP2, KDR	48	42	19453	19.2986	1	0.476023	0.436552
GOTERM_BP_DIRECT	GO:0042307~positive regulation of protein import into nucleus	2	4.16667	0.0988916	EP300, MAPK14	48	43	19453	18.8498	1	0.482847	0.44281
GOTERM_BP_DIRECT	GO:0009409~response to cold	2	4.16667	0.0988916	CASP8, PPARG	48	43	19453	18.8498	1	0.482847	0.44281
GOTERM_CC_DIRECT	GO:0008303~caspase complex	6	12.5	2.73458e-12	CASP9, CASP7, CASP8, CASP6, CASP3, CASP1	48	8	20647	322.609	3.82843e-10	3.82841e-10	3.39088e-10
GOTERM_CC_DIRECT	GO:0005576~extracellular region	17	35.4167	1.63073e-05	CTSA, ACE, MMP1, CMA1, MMP2, MMP3, GZMB, MAPK14, MMP9, DPP4, CTSL, IMPDH1, KDR, MAPK1, MET, ELANE, FGFR1	48	2208	20647	3.31181	0.00228043	0.00114151	0.00101105
GOTERM_CC_DIRECT	GO:0005829~cytosol	27	56.25	4.49702e-05	GSK3B, PRKAA1, SRC, NR3C1, AURKB, CASP9, CASP7, CASP8, CASP6, CA2, CASP3, CASP1, MAPK1, EP300, ELANE, PARP1, CMA1, GZMB, PTPN11, MAPK14, MAPK10, PIK3CA, IMPDH1, MDM2, PDE5A, PPARG, FGFR1	48	5627	20647	2.06397	0.00627619	0.00209861	0.00185877
GOTERM_CC_DIRECT	GO:0005737~cytoplasm	27	56.25	7.19162e-05	GSK3B, PRKAA1, SRC, LPAR3, NR3C1, CASP9, CASP7, CASP8, CASP6, CA2, CASP3, HNF4A, CASP1, MAPK1, EP300, ELANE, PDGFRB, CMA1, MMP3, GZMB, PTPN11, MAPK14, MAPK10, PIK3CA, IMPDH1, MDM2, PPARG	48	5771	20647	2.01247	0.0100181	0.00251707	0.0022294
GOTERM_CC_DIRECT	GO:0043235~receptor complex	6	12.5	0.000155321	PDGFRB, FLT1, KDR, PPARG, MET, FGFR1	48	225	20647	11.4706	0.0215119	0.00370675	0.00328312
GOTERM_CC_DIRECT	GO:0032991~macromolecular complex	9	18.75	0.000158861	CASP9, CASP7, CASP8, PARP1, CASP6, MDM2, CASP1, PTPN11, NR3C1	48	697	20647	5.55425	0.0219967	0.00370675	0.00328312
GOTERM_CC_DIRECT	GO:0005634~nucleus	27	56.25	0.00019686	GSK3B, PRKAA1, NR3C1, AURKB, CASP9, CASP7, CASP6, CTSL, CASP3, HNF4A, KDR, MAPK1, EP300, PDGFRB, PARP1, MMP2, MMP3, GZMB, PTPN11, MAPK14, ESR2, MAPK10, IMPDH1, MDM2, PPARG, PPARA, FGFR1	48	6100	20647	1.90392	0.0271868	0.00393721	0.00348724
GOTERM_CC_DIRECT	GO:0045121~membrane raft	6	12.5	0.000248628	DPP4, EDNRB, CASP8, SRC, CASP3, KDR	48	249	20647	10.365	0.0342133	0.00435099	0.00385374
GOTERM_CC_DIRECT	GO:0005739~mitochondrion	12	25	0.000358548	MAPK10, CASP9, GSK3B, CASP8, PARP1, SRC, MMP2, GZMB, MAPK1, MAPK14, NR3C1, ESR2	48	1466	20647	3.52098	0.0489662	0.00557741	0.00493999
GOTERM_CC_DIRECT	GO:0005654~nucleoplasm	20	41.6667	0.000891798	GSK3B, PRKAA1, PARP1, SRC, PTPN11, MAPK14, NR3C1, ESR2, AURKB, MAPK10, CASP7, CASP8, CASP6, CASP3, HNF4A, MDM2, EP300, MAPK1, PPARG, PPARA	48	4076	20647	2.11063	0.117421	0.0124852	0.0110583
GOTERM_CC_DIRECT	GO:0035578~azurophil granule lumen	4	8.33333	0.00116715	CTSA, IMPDH1, MAPK1, ELANE	48	91	20647	18.9075	0.150831	0.0148547	0.013157
GOTERM_CC_DIRECT	GO:0005886~plasma membrane	23	47.9167	0.00209417	PTGER4, PDGFRB, GSK3B, ACE, FLT1, PTGER1, SRC, MMP2, LPAR3, MAPK10, DPP4, EDNRA, EDNRB, PIK3CA, CTSL, CA2, MDM2, CASP1, KDR, AGTR1, MAPK1, MET, FGFR1	48	5455	20647	1.81363	0.254345	0.024432	0.0216398
GOTERM_CC_DIRECT	GO:1904813~ficolin-1-rich granule lumen	4	8.33333	0.00289229	IMPDH1, MAPK1, MAPK14, MMP9	48	125	20647	13.7647	0.333362	0.0311478	0.027588
GOTERM_CC_DIRECT	GO:0005887~integral component of plasma membrane	10	20.8333	0.00492654	PDGFRB, EDNRA, FLT1, EDNRB, PTGER1, AGTR1, KDR, LPAR3, MET, FGFR1	48	1453	20647	2.9604	0.499136	0.0492654	0.0436351
GOTERM_CC_DIRECT	GO:0043231~intracellular membrane-bounded organelle	8	16.6667	0.00761324	MAPK10, CTSA, PDGFRB, CTSL, CMA1, GZMB, PPARG, ESR2	48	1014	20647	3.39366	0.656968	0.0710569	0.0629361
GOTERM_CC_DIRECT	GO:0000785~chromatin	8	16.6667	0.0122998	PRKAA1, PARP1, HNF4A, EP300, PPARG, PPARA, NR3C1, ESR2	48	1112	20647	3.09457	0.823184	0.1045	0.0925572
GOTERM_CC_DIRECT	GO:0005615~extracellular space	11	22.9167	0.0126893	CASP7, FLT1, ACE, MMP1, CTSL, CMA1, MMP2, MMP3, CASP1, MMP9, ELANE	48	1990	20647	2.37769	0.832684	0.1045	0.0925572
GOTERM_CC_DIRECT	GO:0031264~death-inducing signaling complex	2	4.16667	0.0158284	CASP8, CASP3	48	7	20647	122.899	0.892869	0.12311	0.10904
GOTERM_CC_DIRECT	GO:0005925~focal adhesion	5	10.4167	0.0168578	PDGFRB, DPP4, FLT1, SRC, MAPK1	48	434	20647	4.9556	0.907469	0.124215	0.110019
GOTERM_CC_DIRECT	GO:0043202~lysosomal lumen	3	6.25	0.020986	CTSA, PDGFRB, CTSL	48	98	20647	13.1677	0.948661	0.140591	0.124523
GOTERM_CC_DIRECT	GO:0031012~extracellular matrix	4	8.33333	0.0210886	MMP1, MMP2, MMP3, MMP9	48	259	20647	6.64318	0.949409	0.140591	0.124523
GOTERM_CC_DIRECT	GO:0005764~lysosome	4	8.33333	0.0342723	CTSA, ACE, SRC, CTSL	48	313	20647	5.49707	0.99242	0.218096	0.193171
GOTERM_CC_DIRECT	GO:0016324~apical plasma membrane	4	8.33333	0.0656305	PDGFRB, DPP4, PRKAA1, CTSL	48	408	20647	4.21712	0.999925	0.39949	0.353834
GOTERM_CC_DIRECT	GO:0032993~protein-DNA complex	2	4.16667	0.0934372	PARP1, EP300	48	43	20647	20.0068	0.999999	0.54505	0.482759
GOTERM_MF_DIRECT	GO:0008233~peptidase activity	9	18.75	1.76957e-10	CASP9, CASP7, ACE, CASP8, MMP1, CASP3, MMP3, MMP9, ELANE	48	105	18967	33.8696	4.24697e-08	4.24697e-08	3.60992e-08
GOTERM_MF_DIRECT	GO:0004175~endopeptidase activity	8	16.6667	9.11828e-10	ACE, MMP1, CMA1, MMP2, MMP3, CASP1, MMP9, ELANE	48	79	18967	40.0148	2.18839e-07	1.09419e-07	9.30064e-08
GOTERM_MF_DIRECT	GO:0097153~cysteine-type endopeptidase activity involved in apoptotic process	5	10.4167	6.87309e-09	CASP9, CASP7, CASP8, CASP6, CASP3	48	10	18967	197.573	1.64954e-06	5.00223e-07	4.25189e-07
GOTERM_MF_DIRECT	GO:0004712~protein serine/threonine/tyrosine kinase activity	12	25	8.33704e-09	PDGFRB, GSK3B, PRKAA1, FLT1, PIK3CA, SRC, KDR, MAPK1, MAPK14, MET, AURKB, FGFR1	48	444	18967	10.6796	2.00089e-06	5.00223e-07	4.25189e-07
GOTERM_MF_DIRECT	GO:0097200~cysteine-type endopeptidase activity involved in execution phase of apoptosis	5	10.4167	1.61421e-08	CASP9, CASP7, CASP8, CASP6, CASP3	48	12	18967	164.644	3.87411e-06	7.74823e-07	6.58599e-07
GOTERM_MF_DIRECT	GO:0008270~zinc ion binding	14	29.1667	1.52142e-07	ACE, PARP1, MMP1, MMP2, MMP3, NR3C1, MMP9, ESR2, CA2, HNF4A, MDM2, EP300, PPARG, PPARA	48	888	18967	6.22978	3.65134e-05	5.37248e-06	4.56661e-06
GOTERM_MF_DIRECT	GO:0004197~cysteine-type endopeptidase activity	7	14.5833	1.56697e-07	CASP9, CASP7, CASP8, CASP6, CTSL, CASP3, CASP1	48	99	18967	27.9396	3.76066e-05	5.37248e-06	4.56661e-06
GOTERM_MF_DIRECT	GO:0004252~serine-type endopeptidase activity	8	16.6667	3.64729e-07	DPP4, MMP1, CMA1, MMP2, MMP3, GZMB, MMP9, ELANE	48	187	18967	16.9046	8.75312e-05	1.09419e-05	9.30059e-06
GOTERM_MF_DIRECT	GO:0097199~cysteine-type endopeptidase activity involved in apoptotic signaling pathway	4	8.33333	2.32047e-06	CASP9, CASP8, CASP3, CASP1	48	11	18967	143.689	0.000556758	6.18791e-05	5.25972e-05
GOTERM_MF_DIRECT	GO:0004713~protein tyrosine kinase activity	6	12.5	9.00626e-06	PDGFRB, FLT1, SRC, KDR, MET, FGFR1	48	114	18967	20.7971	0.00215918	0.00019113	0.000162461
GOTERM_MF_DIRECT	GO:0004879~RNA polymerase II transcription factor activity, ligand-activated sequence-specific DNA binding	5	10.4167	9.55651e-06	HNF4A, PPARG, PPARA, NR3C1, ESR2	48	54	18967	36.5876	0.00229095	0.00019113	0.000162461
GOTERM_MF_DIRECT	GO:0004714~transmembrane receptor protein tyrosine kinase activity	5	10.4167	9.55651e-06	PDGFRB, FLT1, KDR, MET, FGFR1	48	54	18967	36.5876	0.00229095	0.00019113	0.000162461
GOTERM_MF_DIRECT	GO:0042802~identical protein binding	15	31.25	5.16853e-05	PARP1, NR3C1, MMP9, CASP9, DPP4, CASP8, CASP6, IMPDH1, MDM2, CASP1, KDR, MAPK1, PPARG, MET, FGFR1	48	1736	18967	3.41428	0.0123282	0.000954189	0.000811061
GOTERM_MF_DIRECT	GO:0008234~cysteine-type peptidase activity	4	8.33333	0.000113198	CASP7, CASP8, CASP6, CTSL	48	38	18967	41.5943	0.0268032	0.00194053	0.00164945
GOTERM_MF_DIRECT	GO:0004222~metalloendopeptidase activity	5	10.4167	0.000168967	ACE, MMP1, MMP2, MMP3, MMP9	48	112	18967	17.6404	0.0397441	0.00270347	0.00229795
GOTERM_MF_DIRECT	GO:0005524~ATP binding	13	27.0833	0.00028014	PDGFRB, GSK3B, PRKAA1, FLT1, SRC, MAPK14, AURKB, MAPK10, PIK3CA, KDR, MAPK1, MET, FGFR1	48	1539	18967	3.33781	0.0650321	0.0042021	0.00357179
GOTERM_MF_DIRECT	GO:0019899~enzyme binding	7	14.5833	0.000362557	PDGFRB, PARP1, SRC, MDM2, PPARG, MAPK14, ESR2	48	386	18967	7.16586	0.08335	0.00511846	0.00435069
GOTERM_MF_DIRECT	GO:0004674~protein serine/threonine kinase activity	7	14.5833	0.00043804	MAPK10, GSK3B, PRKAA1, PIK3CA, MAPK1, MAPK14, AURKB	48	400	18967	6.91505	0.099813	0.00584054	0.00496446
GOTERM_MF_DIRECT	GO:0004707~MAP kinase activity	3	6.25	0.000705419	MAPK10, MAPK1, MAPK14	48	16	18967	74.0898	0.155795	0.00869105	0.00738739
GOTERM_MF_DIRECT	GO:0008237~metallopeptidase activity	4	8.33333	0.000724254	ACE, MMP2, MMP3, MMP9	48	71	18967	22.2617	0.159606	0.00869105	0.00738739
GOTERM_MF_DIRECT	GO:0004708~MAP kinase kinase activity	3	6.25	0.00100047	MAPK10, MAPK1, MAPK14	48	19	18967	62.3914	0.213555	0.0114339	0.00971885
GOTERM_MF_DIRECT	GO:0061629~RNA polymerase II sequence-specific DNA binding transcription factor binding	5	10.4167	0.00117204	GSK3B, PARP1, HNF4A, EP300, PPARA	48	187	18967	10.5654	0.245316	0.0127859	0.0108681
GOTERM_MF_DIRECT	GO:0005515~protein binding	42	87.5	0.00123536	PTGER4, GSK3B, PRKAA1, FLT1, SRC, LPAR3, NR3C1, AURKB, CASP9, DPP4, CASP7, EDNRA, CASP8, EDNRB, CASP6, CTSL, CA2, CASP3, HNF4A, CASP1, KDR, MAPK1, EP300, ELANE, PDGFRB, PARP1, MMP2, MMP3, GZMB, PTPN11, MAPK14, MMP9, ESR2, MAPK10, PIK3CA, MDM2, AGTR1, PDE5A, PPARG, PPARA, MET, FGFR1	48	12657	18967	1.31122	0.25671	0.0128907	0.0109571
GOTERM_MF_DIRECT	GO:0004672~protein kinase activity	6	12.5	0.00247231	MAPK10, GSK3B, PRKAA1, SRC, MAPK14, MET	48	382	18967	6.20648	0.447934	0.0247231	0.0210146
GOTERM_MF_DIRECT	GO:0002020~protease binding	4	8.33333	0.00275901	DPP4, GSK3B, CASP3, ELANE	48	113	18967	13.9875	0.484737	0.0264865	0.0225135
GOTERM_MF_DIRECT	GO:0019838~growth factor binding	3	6.25	0.00441496	PDGFRB, FLT1, KDR	48	40	18967	29.6359	0.654214	0.0407535	0.0346405
GOTERM_MF_DIRECT	GO:0030331~estrogen receptor binding	3	6.25	0.00485813	PARP1, SRC, PPARG	48	42	18967	28.2247	0.689258	0.0421001	0.0357851
GOTERM_MF_DIRECT	GO:0031711~bradykinin receptor binding	2	4.16667	0.00494997	ACE, AGTR1	48	2	18967	395.146	0.696065	0.0421001	0.0357851
GOTERM_MF_DIRECT	GO:0048156~tau protein binding	3	6.25	0.0050871	GSK3B, PRKAA1, EP300	48	43	18967	27.5683	0.705954	0.0421001	0.0357851
GOTERM_MF_DIRECT	GO:0004962~endothelin receptor activity	2	4.16667	0.00741595	EDNRA, EDNRB	48	3	18967	263.431	0.832448	0.0593276	0.0504284
GOTERM_MF_DIRECT	GO:0019901~protein kinase binding	6	12.5	0.00910377	PDGFRB, CASP9, GSK3B, PARP1, PTPN11, NR3C1	48	521	18967	4.55062	0.888631	0.0704808	0.0599087
GOTERM_MF_DIRECT	GO:0008236~serine-type peptidase activity	3	6.25	0.00939978	DPP4, CMA1, GZMB	48	59	18967	20.0922	0.896338	0.0704984	0.0599236
GOTERM_MF_DIRECT	GO:0043565~sequence-specific DNA binding	5	10.4167	0.0102719	HNF4A, PPARG, PPARA, NR3C1, ESR2	48	344	18967	5.7434	0.91609	0.074705	0.0634992
GOTERM_MF_DIRECT	GO:0008022~protein C-terminus binding	4	8.33333	0.0119446	PRKAA1, SRC, EP300, PPARG	48	192	18967	8.2322	0.944087	0.0799783	0.0679815
GOTERM_MF_DIRECT	GO:0035174~histone serine kinase activity	2	4.16667	0.01233	PRKAA1, AURKB	48	5	18967	158.058	0.949085	0.0799783	0.0679815
GOTERM_MF_DIRECT	GO:0038085~vascular endothelial growth factor binding	2	4.16667	0.01233	PDGFRB, KDR	48	5	18967	158.058	0.949085	0.0799783	0.0679815
GOTERM_MF_DIRECT	GO:0004957~prostaglandin E receptor activity	2	4.16667	0.01233	PTGER4, PTGER1	48	5	18967	158.058	0.949085	0.0799783	0.0679815
GOTERM_MF_DIRECT	GO:0002039~p53 binding	3	6.25	0.0141243	GSK3B, MDM2, EP300	48	73	18967	16.2389	0.967091	0.089206	0.0758251
GOTERM_MF_DIRECT	GO:0051525~NFAT protein binding	2	4.16667	0.0147781	MAPK14, PPARA	48	6	18967	131.715	0.971934	0.0909419	0.0773006
GOTERM_MF_DIRECT	GO:0003677~DNA binding	9	18.75	0.0159889	PARP1, IMPDH1, HNF4A, EP300, MAPK1, PPARG, PPARA, NR3C1, ESR2	48	1337	18967	2.65992	0.979107	0.0959334	0.0815434
GOTERM_MF_DIRECT	GO:0005021~vascular endothelial growth factor-activated receptor activity	2	4.16667	0.0196564	FLT1, KDR	48	8	18967	98.7865	0.991473	0.115062	0.0978027
GOTERM_MF_DIRECT	GO:0019903~protein phosphatase binding	3	6.25	0.0213983	PPARG, MAPK14, MET	48	91	18967	13.0268	0.994435	0.122276	0.103935
GOTERM_MF_DIRECT	GO:0034056~estrogen response element binding	2	4.16667	0.0269297	NR3C1, ESR2	48	11	18967	71.8447	0.998572	0.150305	0.127759
GOTERM_MF_DIRECT	GO:0019900~kinase binding	3	6.25	0.0284079	SRC, CASP1, AURKB	48	106	18967	11.1834	0.999009	0.154952	0.131709
GOTERM_MF_DIRECT	GO:0097677~STAT family protein binding	2	4.16667	0.0293423	EP300, PPARG	48	12	18967	65.8576	0.999213	0.156492	0.133018
GOTERM_MF_DIRECT	GO:0003682~chromatin binding	5	10.4167	0.0344628	PRKAA1, PARP1, HNF4A, EP300, PPARG	48	498	18967	3.96733	0.999779	0.179806	0.152835
GOTERM_MF_DIRECT	GO:0005123~death receptor binding	2	4.16667	0.0389345	CASP8, CASP3	48	16	18967	49.3932	0.999927	0.198815	0.168992
GOTERM_MF_DIRECT	GO:0031625~ubiquitin protein ligase binding	4	8.33333	0.0430284	GSK3B, CASP8, PARP1, MDM2	48	315	18967	5.01772	0.999974	0.215142	0.182871
GOTERM_MF_DIRECT	GO:0004180~carboxypeptidase activity	2	4.16667	0.0531491	CTSA, ACE	48	22	18967	35.9223	0.999998	0.255116	0.216848
GOTERM_MF_DIRECT	GO:0050321~tau-protein kinase activity	2	4.16667	0.0531491	GSK3B, PRKAA1	48	22	18967	35.9223	0.999998	0.255116	0.216848
GOTERM_MF_DIRECT	GO:0005158~insulin receptor binding	2	4.16667	0.0554981	SRC, PTPN11	48	23	18967	34.3605	0.999999	0.256145	0.217723
GOTERM_MF_DIRECT	GO:0003707~steroid hormone receptor activity	2	4.16667	0.0554981	PPARA, ESR2	48	23	18967	34.3605	0.999999	0.256145	0.217723
GOTERM_MF_DIRECT	GO:0008656~cysteine-type endopeptidase activator activity involved in apoptotic process	2	4.16667	0.0578414	CTSL, CASP1	48	24	18967	32.9288	0.999999	0.261924	0.222635
GOTERM_MF_DIRECT	GO:0070412~R-SMAD binding	2	4.16667	0.0601791	PARP1, PPARG	48	25	18967	31.6117	1	0.267462	0.227343
GOTERM_MF_DIRECT	GO:0044877~macromolecular complex binding	4	8.33333	0.0636287	PRKAA1, CASP8, CASP3, PPARA	48	370	18967	4.27185	1	0.277225	0.235642
GOTERM_MF_DIRECT	GO:0003700~transcription factor activity, sequence-specific DNA binding	5	10.4167	0.0646859	HNF4A, PPARG, PPARA, NR3C1, ESR2	48	613	18967	3.22305	1	0.277225	0.235642
GOTERM_MF_DIRECT	GO:0005496~steroid binding	2	4.16667	0.0717823	NR3C1, ESR2	48	30	18967	26.3431	1	0.302241	0.256905
GOTERM_MF_DIRECT	GO:0001968~fibronectin binding	2	4.16667	0.0763842	CTSL, MMP2	48	32	18967	24.6966	1	0.316072	0.268662
GOTERM_MF_DIRECT	GO:0005102~receptor binding	4	8.33333	0.0819231	PDGFRB, DPP4, SRC, HNF4A	48	412	18967	3.83637	1	0.333247	0.28326
GOTERM_MF_DIRECT	GO:0051059~NF-kappaB binding	2	4.16667	0.0855211	GSK3B, EP300	48	36	18967	21.9525	1	0.342084	0.290772
GOTERM_MF_DIRECT	GO:0001221~transcription cofactor binding	2	4.16667	0.0877915	EP300, PPARG	48	37	18967	21.3592	1	0.345409	0.293598
GOTERM_MF_DIRECT	GO:0004190~aspartic-type endopeptidase activity	2	4.16667	0.096818	CASP7, CASP3	48	41	18967	19.2754	1	0.374779	0.318562
